# Supplementary material for: Variation in urine output from shelter cats is explained by shelter location, not kennel size
Source: PLoS One. 2025 Apr 8;20(4):e0320130. doi: 10.1371/journal.pone.0320130 (PMC11977974; doi:10.1371/journal.pone.0320130)
Supplement: S1 Data — (CSV) [file pone.0320130.s001.csv]

Participant	Portal	Gentle	Condition	Day	Date	Name	CleanLitter	Clump	Feces	Clean_Water	Drink_Water	Water	Clean_Food	Eat_Food	Food	CSS	FAS	Gentle_Possible	Sex	Weight	Shelter	Intake
1	Yes	Yes	Both	0	12/8/21	Gingersnaps	1167			225			60			2.41	0.5	CP	Female	3.525	A	Stray
1	Yes	Yes	Both	1	12/9/21	Gingersnaps	1185	0	Yes	229	100	125	60	5	55	5.14	4	CP	Female	3.525	A	Stray
1	Yes	Yes	Both	2	12/10/21	Gingersnaps	1153	211	No	210	113	116	60	5	55	2.32	0.5	CP	Female	3.525	A	Stray
1	Yes	Yes	Both	3	12/11/21	Gingersnaps	1160	0	Yes	224	98	112	60	5	55	2.1	0.5	CP	Female	3.525	A	Stray
1	Yes	Yes	Both	4	12/12/21	Gingersnaps	1265	235	Yes	248	84	140	60	5	55	2.4	1		Female	3.525	A	Stray
1	Yes	Yes	Both	5	12/13/21	Gingersnaps		290	Yes	205	146	102		5	55	2.09	0.5		Female	3.525	A	Stray
5	No	No	Control	0	12/15/21	Puffs	1225			242			60			2.23	0.5		Male	3.935	A	Stray
5	No	No	Control	1	12/16/21	Puffs	1275	146	Yes	260	106	136	60	5	55	2.23	0.5		Male	3.935	A	Stray
5	No	No	Control	2	12/17/21	Puffs	1320	114	Yes	221	128	132	60	5	55	2.23	0		Male	3.935	A	Stray
5	No	No	Control	3	12/18/21	Puffs	1230	133	Yes	232	130	91	60	5	55	2.23	0		Male	3.935	A	Stray
5	No	No	Control	4	12/19/21	Puffs	1215	156	Yes	247	119	113	60	9	51	2.23	0		Male	3.935	A	Stray
5	No	No	Control	5	12/20/21	Puffs		110	Yes		129	118	60	5	55				Male	3.935	A	Stray
7	No	Yes	Gentle	0	1/13/22	Penny	1025			213			60			3.59	1	CP	Female	3.085	A	Stray
7	No	Yes	Gentle	1	1/14/22	Penny	1205	205	Yes	240	89	124	60	5	55	2.14	0	CP	Female	3.085	A	Stray
7	No	Yes	Gentle	2	1/15/22	Penny	1300	164	Yes	220	131	109	60	5	55	2.27	0.5	CP	Female	3.085	A	Stray
7	No	Yes	Gentle	3	1/16/22	Penny	1200	154	Yes	242			60	5	55	2.14	0.5	NC	Female	3.085	A	Stray
7	No	Yes	Gentle	4	1/17/22	Penny	1305	157	Yes	266	130	112	60	5	55	2.23	0.5	CP	Female	3.085	A	Stray
7	No	Yes	Gentle	5	1/18/22	Penny		87	Yes		173	93		5	55	2.09	0.5		Female	3.085	A	Stray
8	No	No	Control	0	1/14/22	Sunshine	1265			253			60			2.55	0.5		Female	3.17	A	Stray
8	No	No	Control	1	1/15/22	Sunshine	1270	130	Yes	233	102	151	60	6	54	2.59	0.5		Female	3.17	A	Stray
8	No	No	Control	2	1/16/22	Sunshine	1180	136	No	228			60	5	55	2.64	1		Female	3.17	A	Stray
8	No	No	Control	3	1/17/22	Sunshine	1165	31	Yes	286	86	142	60	5	55	1.86	0		Female	3.17	A	Stray
8	No	No	Control	4	1/18/22	Sunshine	1310	197	Yes	280	167	119	60	5	55	2.09	0		Female	3.17	A	Stray
8	No	No	Control	5	1/19/22	Sunshine		108	No		95	185		5	55				Female	3.17	A	Stray
9	Yes	Yes	Both	0	1/20/22	Sweetie	1325			216			60			2.86	1	CP	Female	2.375	A	Stray
9	Yes	Yes	Both	1	1/21/22	Sweetie	1260	110	Yes	276	63	153	60	5	55	2.18	0	CP	Female	2.375	A	Stray
9	Yes	Yes	Both	2	1/22/22	Sweetie	1255	129	Yes	229	135	141	60	5	55	1.95	0	CP	Female	2.375	A	Stray
9	Yes	Yes	Both	3	1/23/22	Sweetie	1265	170	Yes	251	24	205	60	17	43	2.73	0	CP	Female	2.375	A	Stray
9	Yes	Yes	Both	4	1/24/22	Sweetie	1180		Yes	238	155	96	60	5	55	2.27	0	CP	Female	2.375	A	Stray
9	Yes	Yes	Both	5	1/25/22	Sweetie		122	Yes		120	118		5	55	2.45	0		Female	2.375	A	Stray
10	Yes	Yes	Both	0	1/21/22	Prissy	1185			220			60			2.45	0	CP	Female	3.8	A	Stray
10	Yes	Yes	Both	1	1/22/22	Prissy	1275	108	Yes	299	49	171	60	5	55	2.09	0.5	CP	Female	3.8	A	Stray
10	Yes	Yes	Both	2	1/23/22	Prissy	1200	116	No	234	170	129	60	6	54	2.55	0	CP	Female	3.8	A	Stray
10	Yes	Yes	Both	3	1/24/22	Prissy	1275	117	Yes	248	107	127	60	5	55	2.45	0	CP	Female	3.8	A	Stray
10	Yes	Yes	Both	4	1/25/22	Prissy	1385	91	Yes	288	133	115	60	5	55	2.45	0	CP	Female	3.8	A	Stray
10	Yes	Yes	Both	5	1/26/22	Prissy		139	Yes		281	7		5	55				Female	3.8	A	Stray
12	No	Yes	Gentle	0	1/25/22	Whiskers	1345			286			60			2.78	0.5	NC	Male	6.865	A	Stray
12	No	Yes	Gentle	1	1/26/22	Whiskers	1335	0	No	228	262	24	60	5	55	2.91	0.5	NC	Male	6.865	A	Stray
12	No	Yes	Gentle	2	1/27/22	Whiskers	1305	339	Yes	288	106	122	60	5	55	2.23	0	CP	Male	6.865	A	Stray
12	No	Yes	Gentle	3	1/28/22	Whiskers	1195	157	No	244	160	128	60	5	55	2.45	0	CP	Male	6.865	A	Stray
12	No	Yes	Gentle	4	1/29/22	Whiskers	1305	164	Yes	279	64	180	60	5	55	2.59	0.5	CP	Male	6.865	A	Stray
12	No	Yes	Gentle	5	1/30/22	Whiskers		191	Yes	273	192	87	60	5	55	1.91	0		Male	6.865	A	Stray
13	No	No	Control	0	1/27/22	Mylo	1530			245			60						Male	3.495	A	Stray
13	No	No	Control	1	1/28/22	Mylo	1400	217	Yes	263	45	200	60	5	55	3.23	0.5		Male	3.495	A	Stray
13	No	No	Control	2	1/29/22	Mylo	1345	365	Yes	259	122	141	60	5	55	2.82	0		Male	3.495	A	Stray
13	No	No	Control	3	1/30/22	Mylo	1230	139	Yes	257	122	137	60	11	49	2.5	0.5		Male	3.495	A	Stray
13	No	No	Control	4	1/31/22	Mylo	1325	212	Yes	286	126	131	60	14	46	2.68	0		Male	3.495	A	Stray
16	Yes	Yes	Both	0	2/2/22	Buddy	1175			285			60			5.27	4	NC	Male	4.995	A	OS
16	Yes	Yes	Both	1	2/3/22	Buddy	1165		No	248	225	60	60	59	1	5	4	NC	Male	4.995	A	OS
16	Yes	Yes	Both	2	2/4/22	Buddy	1225	149	No	247	193	55	60	59	1	5	4	NC	Male	4.995	A	OS
16	Yes	Yes	Both	3	2/5/22	Buddy	1140	116	No	280	214	33	60	60	0	5.27	4	NC	Male	4.995	A	OS
16	Yes	Yes	Both	4	2/6/22	Buddy	1095	61	No	291	212	68	60	60	0	5.43	4	NC	Male	4.995	A	OS
16	Yes	Yes	Both	5	2/7/22	Buddy		68	No		244	47		57	3	4	2.5		Male	4.995	A	OS
17	Yes	No	Portal	0	2/2/22	Toffee	1325			260						4.5	2.5		Female	3.525	A	OS
17	Yes	No	Portal	1	2/3/22	Toffee	1320	0	No	293	256	4	60	60	0	4.32	2.5		Female	3.525	A	OS
17	Yes	No	Portal	2	2/4/22	Toffee	1280		Yes	276	213	80	60	60	0	4.14	2.5		Female	3.525	A	OS
17	Yes	No	Portal	3	2/5/22	Toffee	1200	115	No	252	211	65	60	39	21	4.82	4		Female	3.525	A	OS
17	Yes	No	Portal	4	2/6/22	Toffee	1525	89	No	280	118	134	60	41	19	4.23	2.5		Female	3.525	A	OS
17	Yes	No	Portal	5	2/7/22	Toffee		65	Yes		197	83		47	13	4.64	2.5		Female	3.525	A	OS
18	No	Yes	Gentle	0	2/3/22	Edd	1130			179			60			2.59	0.5	CP	Male	4.555	A	Stray
18	No	Yes	Gentle	1	2/4/22	Edd	1230	126	No	252	52	127	60	6	54	2.68	0.5	CP	Male	4.555	A	Stray
18	No	Yes	Gentle	2	2/5/22	Edd	1180	70	Yes	283	58	194	60	6	54	2.27	0.5	CP	Male	4.555	A	Stray
18	No	Yes	Gentle	3	2/6/22	Edd	1185	111	Yes	277	62	221	60	13	47	2.09	0.5	CP	Male	4.555	A	Stray
18	No	Yes	Gentle	4	2/7/22	Edd	1070	165	Yes	266	9	268	60	5	55	3.45	1	CP	Male	4.555	A	Stray
19	Yes	No	Portal	0	2/3/22	Bellacita	1330			242			60			3.32	1		Female	3.475	A	Stray
19	Yes	No	Portal	1	2/4/22	Bellacita	1265	98	Yes	300	161	81	60	22	38	1.73	0		Female	3.475	A	Stray
19	Yes	No	Portal	2	2/5/22	Bellacita	1175	125	Yes	238	166	134	60	7	53	2.5	0.5		Female	3.475	A	Stray
19	Yes	No	Portal	3	2/6/22	Bellacita	1195	126	Yes	148	103	135	60	23	37	2.36	0.5		Female	3.475	A	Stray
19	Yes	No	Portal	4	2/7/22	Bellacita	1285	103	Yes	276	94	54	60	6	54	1.91	0.5		Female	3.475	A	Stray
21	No	No	Control	0	2/10/22	Rejino	1205			259			60			2.14	0.5		Male	3.64	A	Stray
21	No	No	Control	1	2/11/22	Rejino	1140	86	Yes	234	126	133	60	5	55	2.14	0.5		Male	3.64	A	Stray
21	No	No	Control	2	2/12/22	Rejino	1245	100	Yes	286	110	124	60	5	55	2	0		Male	3.64	A	Stray
21	No	No	Control	3	2/13/22	Rejino	1290	48	Yes	259	158	128	60	5	55	2.09	0		Male	3.64	A	Stray
21	No	No	Control	4	2/14/22	Rejino	1205	94	Yes	255	117	142	60	5	55	2.14	0.5		Male	3.64	A	Stray
21	No	No	Control	5	2/15/22	Rejino	1275	109	Yes	250	140	115	60	5	55	2.23	0		Male	3.64	A	Stray
22	Yes	No	Portal	0	2/11/22	Bonnie	1250						60			2.41	0.5		Female	3.585	A	Seized
22	Yes	No	Portal	1	2/12/22	Bonnie	1190	93	No	246	212		60	56	4	2.59	0.5		Female	3.585	A	Seized
22	Yes	No	Portal	2	2/13/22	Bonnie	1260	82	No	265	181	65	60	47	13	2.59	0.5		Female	3.585	A	Seized
22	Yes	No	Portal	3	2/14/22	Bonnie	1215	68	Yes	236	187	78	60	54	6	2.14	0.5		Female	3.585	A	Seized
22	Yes	No	Portal	4	2/15/22	Bonnie	1180	41	No	249	171	65	60	54	6	2.18	0.5		Female	3.585	A	Seized
23	Yes	No	Portal	0	2/12/22	Calvin	1185			242			60			3.23	0.5		Female	3.935	A	Stray
23	Yes	No	Portal	1	2/13/22	Calvin	1185	144	No	259	135	107	60	36	24	2.82	1		Female	3.935	A	Stray
23	Yes	No	Portal	2	2/14/22	Calvin	1330	70	Yes	286	211	48	60	52	8	2.5	0.5		Female	3.935	A	Stray
23	Yes	No	Portal	3	2/15/22	Calvin	1285	27	Yes	284	203	83	60	60	0	2.45	0.5		Female	3.935	A	Stray
26	No	Yes	Gentle	0	2/24/22	Stormy	1100			260			60			3.23	1	NC	Female	3.295	A	OS
26	No	Yes	Gentle	1	2/25/22	Stormy	1190	0	No	195	216	44	60	60	0	4.78	2.5	NC	Female	3.295	A	OS
26	No	Yes	Gentle	2	2/26/22	Stormy	1215	135	No	261	172	23	60	60	0	5.44	4	NC	Female	3.295	A	OS
26	No	Yes	Gentle	3	2/27/22	Stormy	1295	105	No	255	214	47	60	60	0	5.44	4	NC	Female	3.295	A	OS
26	No	Yes	Gentle	4	2/28/22	Stormy	1245	77	Yes	278	202	53	60	59	1	3.45	1	NC	Female	3.295	A	OS
26	No	Yes	Gentle	5	3/1/22	Stormy		87	No		172	106		58	2				Female	3.295	A	OS
28	No	No	Control	0	2/25/22	Flash	1120			290			60			3.77	2.5		Male		A	Stray
28	No	No	Control	1	2/26/22	Flash	1190	119	Yes	273	192	98	60	6	54	2.73	0.5		Male		A	Stray
28	No	No	Control	2	2/27/22	Flash	1355	106	Yes	232	124	149	60	6	54	2.36	0.5		Male		A	Stray
28	No	No	Control	3	2/28/22	Flash	1295	73	Yes	254	135	97	60	6	54	2.09	0		Male		A	Stray
29	Yes	No	Portal	0	2/26/22	Apple	1170			286			60			4.05	2.5		Female	3.74	A	OS
29	Yes	No	Portal	1	2/27/22	Apple	1185	302	No	269	208	78	60	60	0	3.91	1		Female	3.74	A	OS
29	Yes	No	Portal	2	2/28/22	Apple	1135	71	No	234	217	52	60	41	19	2.41	0.5		Female	3.74	A	OS
29	Yes	No	Portal	3	3/1/22	Apple	1085	61	Yes	252	49	185	60	6	54				Female	3.74	A	OS
29	Yes	No	Portal	4	3/2/22	Apple		72	Yes		93	159		6	54				Female	3.74	A	OS
30	Yes	No	Portal	0	9/14/22	Lil' brother	1200			235			51			4.77	2.5		Male	3.985	B	OS
30	Yes	No	Portal	1	9/15/22	Lil' brother	1125	144	No	226	184	51	62	26	25	5	4		Male	3.985	B	OS
30	Yes	No	Portal	2	9/16/22	Lil' brother	1025	166	No	254	85	141	68	5	57	5	4		Male	3.985	B	OS
30	Yes	No	Portal	3	9/17/22	Lil' brother	1090	123	Yes	237	142	112	66	25	43	5	4		Male	3.985	B	OS
30	Yes	No	Portal	4	9/18/22	Lil' brother	1100	141	Yes	217	130	107	75	4	62	5	4		Male	3.985	B	OS
30	Yes	No	Portal	5	9/19/22	Lil' brother		198	No		9	208		4	71	5	4		Male	3.985	B	OS
32	No	Yes	Gentle	0	9/14/22	Lilly	1200			203			56			2.44	0.5	CP	Male	2.48	B	Stray
32	No	Yes	Gentle	1	9/15/22	Lilly	1155	235	Yes	196	28	175	59	4	52	2.32	0	CP	Male	2.48	B	Stray
32	No	Yes	Gentle	2	9/16/22	Lilly	1255	146	Yes	239	154	42	80	10	49	2.6	1	CP	Male	2.48	B	Stray
32	No	Yes	Gentle	3	9/17/22	Lilly	1200	121	Yes	199	80	159	69	3	77	2.23	0.5	CP	Male	2.48	B	Stray
32	No	Yes	Gentle	4	9/18/22	Lilly	1255	151	Yes	238	84	115	71	4	65	2.05	0.5	CP	Male	2.48	B	Stray
32	No	Yes	Gentle	5	9/19/22	Lilly		161	Yes		9	229		10	61	2.23	0.5		Male	2.48	B	Stray
33	Yes	No	Portal	0	9/22/22	Sage	1235			280			70			5.35	4		Female	3.04	B	OS
33	Yes	No	Portal	1	9/23/22	Sage	1010	54	No	277	211	69	76	46	24	5.35	4		Female	3.04	B	OS
33	Yes	No	Portal	2	9/24/22	Sage	1440	185	Yes	210	118	159	64	14	62	5.45	4		Female	3.04	B	OS
33	Yes	No	Portal	3	9/25/22	Sage	1265	196	Yes	239	179	31	76	42	22	5.45	4		Female	3.04	B	OS
33	Yes	No	Portal	4	9/26/22	Sage	1070	102	No	252	191	48	85	76	0	5.35	4		Female	3.04	B	OS
33	Yes	No	Portal	5	9/27/22	Sage		30	Yes		240	12		84	1	5.45	4		Female	3.04	B	OS
34	No	No	Control	0	9/22/22	Cappuccino	1085			298			70			4.2	2.5		Female	2.67	B	Stray
34	No	No	Control	1	9/23/22	Cappuccino	1385	286	Yes	279	15	283	71	4	66	3.7	1		Female	2.67	B	Stray
34	No	No	Control	2	9/24/22	Cappuccino	1360	356	Yes	283	34	245	66	4	67	3.82	2.5		Female	2.67	B	Stray
34	No	No	Control	3	9/25/22	Cappuccino	1375	334	Yes	260	141	142	82	4	62	3.85	2.5		Female	2.67	B	Stray
34	No	No	Control	4	9/26/22	Cappuccino	1045	99	Yes	271	178	82	61	33	49	3.65	1		Female	2.67	B	Stray
34	No	No	Control	5	9/27/22	Cappuccino		126	Yes		249	22		28	33	3.6	1		Female	2.67	B	Stray
35	Yes	No	Portal	0	9/23/22	Nancy	1230			283			69			4.5	2.5		Female	4.71	B	OS
35	Yes	No	Portal	1	9/24/22	Nancy	1235	0	No	238	173	110	74	52	17	5	2.5		Female	4.71	B	OS
35	Yes	No	Portal	2	9/25/22	Nancy	1355	216	Yes	233	147	91	69	51	23	4.75	2.5		Female	4.71	B	OS
35	Yes	No	Portal	3	9/26/22	Nancy	1350	0	No	254	183	50	69	54	15	4.95	4		Female	4.71	B	OS
35	Yes	No	Portal	4	9/27/22	Nancy	1070	147	Yes	231	240	14	74	45	24	4.75	2.5		Female	4.71	B	OS
35	Yes	No	Portal	5	9/28/22	Nancy		91	Yes		123	108		35	39	4.9	2.5		Female	4.71	B	OS
36	Yes	Yes	Both	0	9/30/22	Loki	1150			233			70			2.27	0.5	CP	Male	5.39	B	OS
36	Yes	Yes	Both	1	10/1/22	Loki	1150	0	No	216	207	26	72	43	27	2.18	0	CP	Male	5.39	B	OS
36	Yes	Yes	Both	2	10/2/22	Loki	1285	308	Yes	239	125	91	76	25	47	2.23	0.5	CP	Male	5.39	B	OS
36	Yes	Yes	Both	3	10/3/22	Loki	1120	84	Yes	249	171	68	69	44	32	2.09	0.5	CP	Male	5.39	B	OS
36	Yes	Yes	Both	4	10/4/22	Loki	1185	169	No	240	132	117	71	13	56	1.95	0.5	CP	Male	5.39	B	OS
36	Yes	Yes	Both	5	10/5/22	Loki		141	Yes		151	89		25	46	2	0		Male	5.39	B	OS
38	No	No	Control	0	10/4/22	Kyo	1200			257			78			2.94	1		Male	6.675	B	OS
38	No	No	Control	1	10/5/22	Kyo	1335	178	No	263	172	85	77	64	14	2.71	0.5		Male	6.675	B	OS
38	No	No	Control	2	10/6/22	Kyo	1425	136	No	219	183	80	159			2.4	0.5		Male	6.675	B	OS
38	No	No	Control	3	10/7/22	Kyo	1175	96	Yes	247	145	74	71	129	30	2	0.5		Male	6.675	B	OS
38	No	No	Control	4	10/8/22	Kyo	1340	150	Yes	263	120	127	66	10	61	2	0.5		Male	6.675	B	OS
38	No	No	Control	5	10/9/22	Kyo		194	Yes		119	144		6	60	2.95	1		Male	6.675	B	OS
39	No	Yes	Gentle	0	10/19/22	LittleBit	1155			258			73			3.55	1	NC	Female	2.404	B	OS
39	No	Yes	Gentle	1	10/20/22	LittleBit	1255	141	Yes	259	153	105	72	20	53	4.06	2.5	NC	Female	2.404	B	OS
39	No	Yes	Gentle	2	10/21/22	LittleBit	1295	134	Yes	250	92	167	65	4	68	3.77	1	CP	Female	2.404	B	OS
39	No	Yes	Gentle	3	10/22/22	LittleBit	1235	218	Yes	317	99	151	85	4	61	3.21	2.5	CP	Female	2.404	B	OS
39	No	Yes	Gentle	4	10/23/22	LittleBit	1445	185	Yes	289	185	132	83	5	80	3.36	1	CP	Female	2.404	B	OS
39	No	Yes	Gentle	5	10/24/22	LittleBit		243	Yes		140	149		9	74	2.32	0.5		Female	2.404	B	OS
40	Yes	Yes	Both	0	10/20/22	Hammy	1440			238			63			3.14	1	NC	Male	3.34	B	Stray
40	Yes	Yes	Both	1	10/21/22	Hammy	1045	504	Yes	279	75	163	81	4	59	2.23	0.5	CP	Male	3.34	B	Stray
40	Yes	Yes	Both	2	10/22/22	Hammy	1235	380	Yes	306	9	270	88	4	77	1.68	0	CP	Male	3.34	B	Stray
40	Yes	Yes	Both	3	10/23/22	Hammy	1440	379	Yes	336	9	297	87	4	84	1.95	0	CP	Male	3.34	B	Stray
40	Yes	Yes	Both	4	10/24/22	Hammy	1215		Yes	360	17	319	95	4	83	1.55	0	NC	Male	3.34	B	Stray
40	Yes	Yes	Both	5	10/25/22	Hammy		397	Yes		21	339		4	91	2.1	0.5		Male	3.34	B	Stray
41	Yes	No	Portal	0	10/20/22	Lewis	1275			286			83			2.1	0.5		Male	3.325	B	Stray
41	Yes	No	Portal	1	10/21/22	Lewis	1030	442	Yes	254	57	229	104	4	79	2.09	0.5		Male	3.325	B	Stray
41	Yes	No	Portal	2	10/22/22	Lewis	1290	395	Yes	294	17	237	89	5	99	2.05	0		Male	3.325	B	Stray
41	Yes	No	Portal	3	10/23/22	Lewis	1055	387	Yes	348	9	285	70	4	85	2.05	0		Male	3.325	B	Stray
41	Yes	No	Portal	4	10/24/22	Lewis	1010	348	Yes	290	55	293	97	4	66	2	0.5		Male	3.325	B	Stray
41	Yes	No	Portal	5	10/25/22	Lewis		382	Yes		106	184		4	93	2	0.5		Male	3.325	B	Stray
42	No	No	Control	0	10/24/22	Cleopatra	1135						72			3.09	0.5		Female	4.355	B	OS
42	No	No	Control	1	10/25/22	Cleopatra	1330	235	Yes	275	269		76			2.59	0.5		Female	4.355	B	OS
42	No	No	Control	2	10/26/22	Cleopatra	1235	225	No	274	184	91	72	30	46	2.59	0.5		Female	4.355	B	OS
42	No	No	Control	3	10/27/22	Cleopatra	1135	159	Yes	271	172	102	79	34	38	2.82	0.5		Female	4.355	B	OS
42	No	No	Control	4	10/28/22	Cleopatra	1270	195	Yes	330	258	13	79	66	13	2.59	0.5		Female	4.355	B	OS
42	No	No	Control	5	10/29/22	Cleopatra		210	Yes		169	161		4	75	2.59	0.5		Female	4.355	B	OS
44	Yes	Yes	Both	0	11/10/22	Ricki	1440			289			72			2.36	0	CP	Male	2.495	B	Stray
44	Yes	Yes	Both	1	11/11/22	Ricki	1020	443	Yes	258			81	4	68	2.27	0	CP	Male	2.495	B	Stray
44	Yes	Yes	Both	2	11/12/22	Ricki	1285	341	Yes	253	11	247	71	4	77	2.18	0		Male	2.495	B	Stray
44	Yes	Yes	Both	3	11/13/22	Ricki	1300	298	Yes	275	107	146	76	4	67	2.14	0		Male	2.495	B	Stray
44	Yes	Yes	Both	4	11/14/22	Ricki	1010	272	Yes	281	103	172	79	4		2.05	0		Male	2.495	B	Stray
44	Yes	Yes	Both	5	11/15/22	Ricki		253			87	194		4		2.27	0		Male	2.495	B	Stray
45	No	Yes	Gentle	0	11/10/22	Shadow	1210			250			74			4.33	2.5	NC	Female	4.265	B	OS
45	No	Yes	Gentle	1	11/11/22	Shadow	1445	219	No	272	187	63	88	6	68	4.17	2.5	CP	Female	4.265	B	OS
45	No	Yes	Gentle	2	11/12/22	Shadow	1040	397	Yes	277	155	117	72	31	57	4.7	2.5		Female	4.265	B	OS
45	No	Yes	Gentle	3	11/13/22	Shadow	1060	157	Yes	278	87	190	88	11	61	3.25	1		Female	4.265	B	OS
45	No	Yes	Gentle	4	11/14/22	Shadow	1065	232	Yes	265	207	71	70	54		2.5	0		Female	4.265	B	OS
45	No	Yes	Gentle	5	11/15/22	Shadow		165	No		33	232		4		2.5	0		Female	4.265	B	OS
46	No	No	Control	0	11/11/22	Cletus	1160			278			65			2.22	0.5		Male	2.445	B	OS
46	No	No	Control	1	11/12/22	Cletus	1050	254	No	249	250	28	84	48	17	2.23	0		Male	2.445	B	OS
46	No	No	Control	2	11/13/22	Cletus	1460	66	No	271	99	150	97	64	20	1.96	0		Male	2.445	B	OS
46	No	No	Control	3	11/14/22	Cletus	1060	122	Yes	278	154	117	74	54	43	3.09	0.5		Male	2.445	B	OS
46	No	No	Control	4	11/15/22	Cletus	1155	120	No	256	78	200	94			2.14	0.5		Male	2.445	B	OS
46	No	No	Control	5	11/16/22	Cletus		129	Yes		131	125		53	41	2.32	0.5		Male	2.445	B	OS
47	Yes	No	Portal	0	11/29/22	Milo	1280			240			75			3.8	2.5		Male	4.625	B	OS
47	Yes	No	Portal	1	11/30/22	Milo	1115		Yes	278	203	37	72	50	25	3.55	1		Male	4.625	B	OS
47	Yes	No	Portal	2	12/1/22	Milo	1070	107	No	240	106	172	68	24	48	2.57	0.5		Male	4.625	B	OS
47	Yes	No	Portal	3	12/2/22	Milo	1115	204	No	253	142	98	77	26	42	2.14	0.5		Male	4.625	B	OS
47	Yes	No	Portal	4	12/3/22	Milo	1100	142	Yes	255	158	95	62	14	63	2.23			Male	4.625	B	OS
47	Yes	No	Portal	5	12/4/22	Milo		172	No		149	106		20	42	2.05			Male	4.625	B	OS
48	No	No	Control	0	11/29/22	Molly	1350			273			68			4.5	2.5		Female	5.49	B	OS
48	No	No	Control	1	11/30/22	Molly	1280	149	No	263	259	14	81	68	0	4.23	2.5		Female	5.49	B	OS
48	No	No	Control	2	12/1/22	Molly	1265	0	No	247	222	41	76	67	14	2.77	0.5		Female	5.49	B	OS
48	No	No	Control	3	12/2/22	Molly	1140	100	No	262	179	68	79	61	15	2.36	0		Female	5.49	B	OS
48	No	No	Control	4	12/3/22	Molly	1030	57	Yes	272	195	67	67	54	25	2.55	0		Female	5.49	B	OS
48	No	No	Control	5	12/4/22	Molly		135	Yes		207	65		52	15	2.25	0.5		Female	5.49	B	OS
49	Yes	Yes	Both	0	12/3/22	Munchkin	1045			138			61			3.77	0.5	NC	Female	3.275	B	Stray
49	Yes	Yes	Both	1	12/4/22	Munchkin	1350	195	Yes	280	9	129	83	4	57	2.55	0.5	CP	Female	3.275	B	Stray
49	Yes	Yes	Both	2	12/5/22	Munchkin	1170	154	Yes	279	153	127	87	5	78	4.2	2.5	NC	Female	3.275	B	Stray
49	Yes	Yes	Both	3	12/6/22	Munchkin	1210	180	Yes	243	184	95	87	53	34	4.45	2.5	NC	Female	3.275	B	Stray
49	Yes	Yes	Both	4	12/7/22	Munchkin	1255	91	Yes	250	224	19	78	85	2	4.45	2.5	NC	Female	3.275	B	Stray
49	Yes	Yes	Both	5	12/8/22	Munchkin		129	Yes		207	43		61	17	4.55	4		Female	3.275	B	Stray
50	Yes	Yes	Both	0	12/7/22	Tigger	1115			230			72			2.91	0.5	CP	Male	4.81	B	OS
50	Yes	Yes	Both	1	12/8/22	Tigger	1120	325	Yes	277	122	108	85	4	68	2.5	0	CP	Male	4.81	B	OS
50	Yes	Yes	Both	2	12/9/22	Tigger	1250	226	Yes	305	31	246	91	4	81	2	0	CP	Male	4.81	B	OS
50	Yes	Yes	Both	3	12/10/22	Tigger	1165	227	Yes	274	174	131	73	4	87	2.32	0	CP	Male	4.81	B	OS
50	Yes	Yes	Both	4	12/11/22	Tigger	1110	227	Yes	276	93	181	82	6	67	2	0	CP	Male	4.81	B	OS
50	Yes	Yes	Both	5	12/12/22	Tigger		212	Yes		24	252			82	2.18	0		Male	4.81	B	OS
51	No	Yes	Gentle	0	12/7/22	Lizzy	1110			260			96			4.7	2.5		Female	3.085	B	Stray
51	No	Yes	Gentle	1	12/8/22	Lizzy	1150	388	Yes	287	27	233	96	4	92	4.1	2.5	CP	Female	3.085	B	Stray
51	No	Yes	Gentle	2	12/9/22	Lizzy	1175	95	Yes	265	161	126	83	34	62	4.13	2.5	CP	Female	3.085	B	Stray
51	No	Yes	Gentle	3	12/10/22	Lizzy	1155	140	Yes	266	108	157	90	4	79	2.85	1	CP	Female	3.085	B	Stray
51	No	Yes	Gentle	4	12/11/22	Lizzy	1120	350	Yes	290	73	193	88	17	73	3.2	1	CP	Female	3.085	B	Stray
51	No	Yes	Gentle	5	12/12/22	Lizzy		269	Yes		80	210		4	84	2.9	1		Female	3.085	B	Stray
52	Yes	No	Portal	0	12/10/22	Ameretto	1245			260			85			4.23	2.5		Male	2.905	B	Stray
52	Yes	No	Portal	1	12/11/22	Ameretto	1155	287	Yes	303	11	249	102	4	81	4.75	2.5		Male	2.905	B	Stray
52	Yes	No	Portal	2	12/12/22	Ameretto	1065	242	Yes	245			88	4	98	4.7	4		Male	2.905	B	Stray
52	Yes	No	Portal	3	12/13/22	Ameretto	1185	296	Yes	280			89	4	84	3.86	2.5		Male	2.905	B	Stray
52	Yes	No	Portal	4	12/14/22	Ameretto	1050	282	Yes	269	42	238	79	4	85	3.5	1		Male	2.905	B	Stray
52	Yes	No	Portal	5	12/15/22	Ameretto		272	Yes		124	145		4	75	3.95	2.5		Male	2.905	B	Stray
53	No	No	Control	0	12/10/22	Lionel	1110			281			88			3.25	1		Male	2.81	B	Stray
53	No	No	Control	1	12/11/22	Lionel	1050	204	Yes	296	9	272	90	4	84				Male	2.81	B	Stray
53	No	No	Control	2	12/12/22	Lionel	1070	218	Yes	260	97	199	87	4	86	4.36	2.5		Male	2.81	B	Stray
53	No	No	Control	3	12/13/22	Lionel	1090	204	Yes	276	79	181	91	4	83	4	2.5		Male	2.81	B	Stray
53	No	No	Control	4	12/14/22	Lionel	1100	185	Yes	266	124	152	73	20	71	4	2.5		Male	2.81	B	Stray
53	No	No	Control	5	12/15/22	Lionel		174	Yes		194	72		39	34	3.55	1		Male	2.81	B	Stray
55	No	Yes	Gentle	0	12/14/22	Ambrose	1095			262			70			3.65	1	NC	Male	2.315	B	OS
55	No	Yes	Gentle	1	12/15/22	Ambrose	1105	199	Yes	265	173	89	76	21	49	2.45	0.5	CP	Male	2.315	B	OS
55	No	Yes	Gentle	2	12/16/22	Ambrose	1385	162	Yes	280	84	181	82	6	70	2.09	0.5	CP	Male	2.315	B	OS
55	No	Yes	Gentle	3	12/17/22	Ambrose	1150	187	Yes	265	194	86	65	71	11	2.18	0.5	CP	Male	2.315	B	OS
55	No	Yes	Gentle	4	12/18/22	Ambrose	1265	146	Yes	255			83	31	34	2.09	0.5	CP	Male	2.315	B	OS
55	No	Yes	Gentle	5	12/19/22	Ambrose		172	Yes		124	131		8	75	2.09	0.5		Male	2.315	B	OS
59	Yes	Yes	Both	0	1/27/23	Hickory	1300			306			83			3.05	0.5	CP	Male	4.72	B	Stray
59	Yes	Yes	Both	1	1/28/23	Hickory	1300	478	Yes	272	264	42	62			2.9	0.5	CP	Male	4.72	B	Stray
59	Yes	Yes	Both	2	1/29/23	Hickory	1035	162	Yes	274	163	109	82	12	50	2.9	0.5	CP	Male	4.72	B	Stray
59	Yes	Yes	Both	3	1/30/23	Hickory	1235	194	Yes	267			69	4	78	2.55	0.5		Male	4.72	B	Stray
59	Yes	Yes	Both	4	1/31/23	Hickory	1310	235	Yes	282	260	7	71	4	65	2.36	0.5		Male	4.72	B	Stray
59	Yes	Yes	Both	5	2/1/23	Hickory		226	Yes		17	265		7	64				Male	4.72	B	Stray
61	No	No	Control	0	1/28/23	Pretty Boy	1235			302			82			4.05	2.5		Male	6.485	B	OS
61	No	No	Control	1	1/29/23	Pretty Boy	1225	0	No	282	284	18	77	50	32	3.1	0.5		Male	6.485	B	OS
61	No	No	Control	2	1/30/23	Pretty Boy	1090	309	Yes	226	145	137	76	14	63	3.5	1		Male	6.485	B	OS
61	No	No	Control	3	1/31/23	Pretty Boy	1090	0	No	260	166	60	74	4	72	2.55	0		Male	6.485	B	OS
61	No	No	Control	4	2/1/23	Pretty Boy	1060	287	Yes	285	66	194	81	6	68	1.94	0		Male	6.485	B	OS
61	No	No	Control	5	2/2/23	Pretty Boy		130	Yes		139	146		6	75				Male	6.485	B	OS
62	No	Yes	Gentle	0	1/28/23	Pretty Girl	1340			254			73			4.36	4	NC	Female	3.63	B	OS
62	No	Yes	Gentle	1	1/29/23	Pretty Girl	1260	345	Yes	269	103	151	74	28	45	4.92	2.5	NC	Female	3.63	B	OS
62	No	Yes	Gentle	2	1/30/23	Pretty Girl	1165	161	Yes	239	79	190	79	12	62	4.55	2.5	NC	Female	3.63	B	OS
62	No	Yes	Gentle	3	1/31/23	Pretty Girl	1190	195	Yes	294	181	58	83	20	59	4.92	2.5	NC	Female	3.63	B	OS
62	No	Yes	Gentle	4	2/1/23	Pretty Girl	1085	213	Yes	259	104	190	84	12	71	4.45	2.5	NC	Female	3.63	B	OS
62	No	Yes	Gentle	5	2/2/23	Pretty Girl		216	Yes		73	186		17	67	4.27	2.5		Female	3.63	B	OS
63	Yes	No	Portal	0	2/9/23	Trixie	1295			250			81			4.94	2.5		Female	5.08	B	OS
63	Yes	No	Portal	1	2/10/23	Trixie	1295	0	No	299	186	64	84	57	24	4.95	2.5		Female	5.08	B	OS
63	Yes	No	Portal	2	2/11/23	Trixie	1200		Yes	260	142	157	89	47	37	4.7	2.5		Female	5.08	B	OS
63	Yes	No	Portal	3	2/12/23	Trixie	1095	87	No	245	154	106	79	52	37	4.85	4		Female	5.08	B	OS
63	Yes	No	Portal	4	2/13/23	Trixie	1025	161	Yes	287	148	97	83	38	41	4.36	2.5		Female	5.08	B	OS
63	Yes	No	Portal	5	2/14/23	Trixie		154	Yes		159	128		18	65	3.6	1		Female	5.08	B	OS
64	No	No	Control	0	2/9/23	Dauby	1125			293			76			4.06	2.5		Female	3.99	B	OS
64	No	No	Control	1	2/10/23	Dauby	1050	222	Yes	291	183	110	73	39	37	5.13	4		Female	3.99	B	OS
64	No	No	Control	2	2/11/23	Dauby	1125	159	Yes	262	137	154	72	16	57	5.13	4		Female	3.99	B	OS
64	No	No	Control	3	2/12/23	Dauby	1310	212	Yes	272	115	147	81	7	65	4.35	4		Female	3.99	B	OS
64	No	No	Control	4	2/13/23	Dauby	1035	220	Yes	290	90	182	93	5	76	3.86	2.5		Female	3.99	B	OS
64	No	No	Control	5	2/14/23	Dauby		174	Yes		216	74		81	12	3.71	2.5		Female	3.99	B	OS
65	No	No	Control	0	2/10/23	Rosie	1250			280			81			2.68	0.5		Female	3.72	B	Stray
65	No	No	Control	1	2/11/23	Rosie	1145	145	Yes	248	220	60	70	22	59	3	0.5		Female	3.72	B	Stray
65	No	No	Control	2	2/12/23	Rosie	1180	211	No	264	9	239	83	4	66	2.23	0.5		Female	3.72	B	Stray
65	No	No	Control	3	2/13/23	Rosie	1185	262	Yes	286	250	14	87	33	50	2.23	0.5		Female	3.72	B	Stray
65	No	No	Control	4	2/14/23	Rosie	1080	79	No	272	205	81	60	49	38	1.5	0		Female	3.72	B	Stray
65	No	No	Control	5	2/15/23	Rosie		276	Yes		106	166			60				Female	3.72	B	Stray
67	No	Yes	Gentle	0	2/17/23	CindyLou	1210			296			82			4.45	2.5	CP	Female	2.36	B	Stray
67	No	Yes	Gentle	1	2/18/23	CindyLou	1065	260	Yes	259	162	134	79	62	20	2.14	0.5	CP	Female	2.36	B	Stray
67	No	Yes	Gentle	2	2/19/23	CindyLou	1095	150	Yes	309	80	179	80	71	8	2.4	0.5	CP	Female	2.36	B	Stray
67	No	Yes	Gentle	3	2/20/23	CindyLou	1170	237	Yes	271	143	166	82	27	53	3.1	1	CP	Female	2.36	B	Stray
67	No	Yes	Gentle	4	2/21/23	CindyLou	1235	201	Yes	295	140	131	82	10	72	3.2	1	CP	Female	2.36	B	Stray
67	No	Yes	Gentle	5	2/22/23	CindyLou		187	Yes		251	44		42	40	3.41	1		Female	2.36	B	Stray
68	Yes	No	Portal	0	2/24/23	Junior	1220			286			67			4.06	2.5		Male	4.625	B	OS
68	Yes	No	Portal	1	2/25/23	Junior	1450	265	Yes	284	155	131	71	18	49	3.78	1		Male	4.625	B	OS
68	Yes	No	Portal	2	2/26/23	Junior	1280	131	Yes	266	146	138	67	17	54	2.75	1		Male	4.625	B	OS
68	Yes	No	Portal	3	2/27/23	Junior	1185	261	Yes	289	116	150	78	4	63	2.85	1		Male	4.625	B	OS
68	Yes	No	Portal	4	2/28/23	Junior	1220	233	Yes	274	153	136	78	4	74	3.5	1		Male	4.625	B	OS
68	Yes	No	Portal	5	3/1/23	Junior		361	No		84	190		6	72				Male	4.625	B	OS
69	Yes	Yes	Both	0	2/24/23	Loki2	1145			288			70			3.88	1	NC	Female	3.13	B	OS
69	Yes	Yes	Both	1	2/25/23	Loki2	1245	140	No	255	162	126	82			3.6	1	NC	Female	3.13	B	OS
69	Yes	Yes	Both	2	2/26/23	Loki2	1040	144	No	295	148	107	72	34	48	3.63	1	CP	Female	3.13	B	OS
69	Yes	Yes	Both	3	2/27/23	Loki2	1345	147	Yes	263	145	150	79	6	66	2.88	0.5		Female	3.13	B	OS
69	Yes	Yes	Both	4	2/28/23	Loki2	1090	256	Yes	232	124	139	66	25	54	2.36	0.5		Female	3.13	B	OS
69	Yes	Yes	Both	5	3/1/23	Loki2		167	No		118	114		14	52	1.95	0.5		Female	3.13	B	OS
70	No	Yes	Gentle	0	2/24/23	Binx	1145			289			66			2.77	0.5	CP	Female	2.95	B	OS
70	No	Yes	Gentle	1	2/25/23	Binx	1240	282	Yes	257	25	264	68	4	62	2.91	1	CP	Female	2.95	B	OS
70	No	Yes	Gentle	2	2/26/23	Binx	1205	265	Yes	314	13	244	67	4	64	2.55	0.5	CP	Female	2.95	B	OS
70	No	Yes	Gentle	3	2/27/23	Binx	1275	255	Yes	293	133	181	92	4	63	2.27	0.5		Female	2.95	B	OS
70	No	Yes	Gentle	4	2/28/23	Binx	1150	311	Yes	288	65	228	71	17	75	2.18	0.5		Female	2.95	B	OS
70	No	Yes	Gentle	5	3/1/23	Binx		255	Yes		172			6	65				Female	2.95	B	OS
71	No	Yes	Gentle	0	3/7/23	Russell	1130			281			79			3.55	1	CP	Male	3.945	B	Stray
71	No	Yes	Gentle	1	3/8/23	Russell	1105	432	Yes	271	182	99	79	4	75	3.82	1	CP	Male	3.945	B	Stray
71	No	Yes	Gentle	2	3/9/23	Russell	1090	335	Yes	288			81	4	75	2.36	0	CP	Male	3.945	B	Stray
71	No	Yes	Gentle	3	3/10/23	Russell	1215	335	Yes	258			70	4	77	1.59	0	CP	Male	3.945	B	Stray
71	No	Yes	Gentle	4	3/11/23	Russell	1340	332	Yes	303			77	4	66	2.18	0.5	CP	Male	3.945	B	Stray
71	No	Yes	Gentle	5	3/12/23	Russell		335	Yes					4	73	1.55	0		Male	3.945	B	Stray
72	Yes	No	Portal	0	3/7/23	Seb	1075			271			78			2.64	0		Male	4.265	B	Stray
72	Yes	No	Portal	1	3/8/23	Seb	1150	235	Yes	254	82	189	82	25	53	3.09	0.5		Male	4.265	B	Stray
72	Yes	No	Portal	2	3/9/23	Seb	1230	163	Yes	277	175	79	81	10	72	2.18	0.5		Male	4.265	B	Stray
72	Yes	No	Portal	3	3/10/23	Seb	1220	208	Yes	289	102	175	84	4	77	2.36	0.5		Male	4.265	B	Stray
72	Yes	No	Portal	4	3/11/23	Seb	1245	231	Yes	291	123	166	77	5	79	3.09	0.5		Male	4.265	B	Stray
72	Yes	No	Portal	5	3/12/23	Seb										1.95	0		Male	4.265	B	Stray
73	Yes	Yes	Both	0	3/7/23	Charlie	1030			308			81			2.33	1	CP	Female	3.72	B	Stray
73	Yes	Yes	Both	1	3/8/23	Charlie	1020	105	Yes	266	218	90	80	29	52	2.68	1	CP	Female	3.72	B	Stray
73	Yes	Yes	Both	2	3/9/23	Charlie	1145	154	Yes	274	145	121	86	49	31	1.94	0.5		Female	3.72	B	Stray
73	Yes	Yes	Both	3	3/10/23	Charlie	1150	154	Yes	287	113	161	73	13	73	2	0		Female	3.72	B	Stray
73	Yes	Yes	Both	4	3/11/23	Charlie	1240	188	Yes	268	129	158	71	25	48	2	0		Female	3.72	B	Stray
73	Yes	Yes	Both	5	3/12/23	Charlie		158	Yes		139	129		52	19	1.95	0		Female	3.72	B	Stray
74	No	Yes	Gentle	0	3/8/23	CiCi	1270			251			82			2.27	0.5	CP	Female	2.63	B	OS
74	No	Yes	Gentle	1	3/9/23	CiCi	1165	154	No	260			84	29	53	2.86	0.5	CP	Female	2.63	B	OS
74	No	Yes	Gentle	2	3/10/23	CiCi	1110	101	Yes	244			78	50	34	3	1	CP	Female	2.63	B	OS
74	No	Yes	Gentle	3	3/11/23	CiCi	1055	170	Yes	260	157	87	88	38	40	2.18	0.5	CP	Female	2.63	B	OS
74	No	Yes	Gentle	4	3/12/23	CiCi	1150	153	Yes	254			92	58	30	2	0	CP	Female	2.63	B	OS
74	No	Yes	Gentle	5	3/13/23	CiCi		154	Yes		126	128		59	33	2	0		Female	2.63	B	OS
76	Yes	Yes	Both	0	3/17/23	Pony	1135			275			88			3.41	0.5		Female	2.177	B	Stray
76	Yes	Yes	Both	1	3/18/23	Pony	1320	200	Yes	278			86	6	82	2.32	0		Female	2.177	B	Stray
76	Yes	Yes	Both	2	3/19/23	Pony	1035	188	Yes	234	132	146	81	14	72	2.45	0		Female	2.177	B	Stray
76	Yes	Yes	Both	3	3/20/23	Pony	1175	190	Yes	256	91	143	82	18	63	2.14	0		Female	2.177	B	Stray
76	Yes	Yes	Both	4	3/21/23	Pony	1040	151	Yes	286	186	70	96			2.5	0		Female	2.177	B	Stray
76	Yes	Yes	Both	5	3/22/23	Pony		155	Yes		182	104		53	43	2.45	0		Female	2.177	B	Stray
77	No	No	Control	0	3/17/23	Gravy	1205			237			92			3.5	1		Male	6.805	B	OS
77	No	No	Control	1	3/18/23	Gravy	1180	282	Yes	263	223	14	69	55	37	2.77	0.5		Male	6.805	B	OS
77	No	No	Control	2	3/19/23	Gravy	1125	216	No	246	164	99	83	23	46	3.14	1		Male	6.805	B	OS
77	No	No	Control	3	3/20/23	Gravy	1195		Yes	272	110	136	86	37	46	3.05	1		Male	6.805	B	OS
77	No	No	Control	4	3/21/23	Gravy	1255	164	Yes	254	191	81	77			2.14	0.5		Male	6.805	B	OS
77	No	No	Control	5	3/22/23	Gravy		155	Yes		169	85		29	48	2.36	0.5		Male	6.805	B	OS
78	Yes	Yes	Both	0	3/17/23	Star	1150			267			97			2.77	0.5		Male	6.169	B	OS
78	Yes	Yes	Both	1	3/18/23	Star	1270	224	Yes	250	162	105	69	53	44	2.27	0.5		Male	6.169	B	OS
78	Yes	Yes	Both	2	3/19/23	Star	1040		Yes	244	162	88	86	33	36	2.91	0		Male	6.169	B	OS
78	Yes	Yes	Both	3	3/20/23	Star	1065	175	No	238	82	162	80	39	47	2.45	0		Male	6.169	B	OS
78	Yes	Yes	Both	4	3/21/23	Star	1030	115	Yes	270	168	70	82			3.25	1		Male	6.169	B	OS
78	Yes	Yes	Both	5	3/22/23	Star		101	No		123	147		69	13	3.18	0.5		Male	6.169	B	OS
79	Yes	Yes	Both	0	4/5/23	JoJo	1090			245			86			4.18	2.5	NC	Male	3.175	B	OS
79	Yes	Yes	Both	1	4/6/23	JoJo	1080	179	Yes	253	62	183	74	12	74	4.75	2.5	CP	Male	3.175	B	OS
79	Yes	Yes	Both	2	4/7/23	JoJo	1410	228	Yes	254	127	126	82	17	57	4.75	2.5	NC	Male	3.175	B	OS
79	Yes	Yes	Both	3	4/8/23	JoJo	1010	140	Yes	224	161	93	67	28	54	4.85	4	NC	Male	3.175	B	OS
79	Yes	Yes	Both	4	4/9/23	JoJo	1020	220	Yes	310	90	134	68			3.95	2.5	CP	Male	3.175	B	OS
79	Yes	Yes	Both	5	4/10/23	JoJo		144	Yes		173	137		8	60				Male	3.175	B	OS
81	Yes	No	Portal	0	4/14/23	Cricket	1025			289			64			1.82	0		Female	2.995	B	Stray
81	Yes	No	Portal	1	4/15/23	Cricket	1040	256	Yes	286	150	139	81	6	58	2.14	0.5		Female	2.995	B	Stray
81	Yes	No	Portal	2	4/16/23	Cricket	1195	269	Yes	287	120	166	94	36	45	2.05	0.5		Female	2.995	B	Stray
81	Yes	No	Portal	3	4/17/23	Cricket	1175	257	Yes	238	238	49	80	78	16	2.23	0.5		Female	2.995	B	Stray
81	Yes	No	Portal	4	4/18/23	Cricket		172	No		9	229				1.82	0		Female	2.995	B	Stray
